# Supplementary material for: Time series analysis of dengue incidence and its association with meteorological risk factors in Bangladesh
Source: PLoS One. 2025 Aug 18;20(8):e0323238. doi: 10.1371/journal.pone.0323238 (PMC12360610; doi:10.1371/journal.pone.0323238)
Supplement: S1 Table — (XLSX) [file pone.0323238.s001.xlsx]

## Sheet: Data _Dashboard
Supplementary Table 1: Meteorological data and Dengue cases according to date
Date	Dengue_Cases	Mean_temp	Precipitation	Humidity	Wind_speed	Dengue_Cases + 1	LN_Dengue_Cases
2008-01-01	0	18.5	40.5429	78.2857	0.96	1	0
2008-02-01	0	19.7	19.8	72.2	0.94	1	0
2008-03-01	0	25.8	34.6	76.4286	1.05	1	0
2008-04-01	0	28.4	39.2	73.4571	1.7	1	0
2008-05-01	0	29	225.286	76.8857	1.47	1	0
2008-06-01	0	28.3	433.486	85.2571	2.09	1	0
2008-07-01	160	28	685.086	87.6	2.22	161	5.0814
2008-08-01	473	28.3	429.4	86.2571	2.11	474	6.16121
2008-09-01	334	28.4	287.029	84.6857	0.99	335	5.81413
2008-10-01	184	26.9	224.714	83.3714	0.93	185	5.22036
2008-11-01	0	23.4	3.37143	78.1429	0.74	1	0
2008-12-01	0	20.4	0.971429	83.0571	0.57	1	0
2009-01-01	0	19.2	0.285714	80.0857	0.83	1	0
2009-02-01	0	22	2.94286	79.1429	1.27	1	0
2009-03-01	0	25.8	16.2286	69.7714	1.16	1	0
2009-04-01	0	29	85.7143	69.8571	2	1	0
2009-05-01	1	28.9	278.486	74.7429	2.09	2	0.693147
2009-06-01	0	29.6	277.629	77.8286	1.94	1	0
2009-07-01	4	28.5	603.429	81.1714	2.42	5	1.60944
2009-08-01	125	28.5	519.629	85.9429	1.48	126	4.83628
2009-09-01	188	28.7	268.629	87.0286	1.29	189	5.24175
2009-10-01	154	27	157.457	84.7714	1.07	155	5.04343
2009-11-01	0	23.9	15.4857	81.9714	0.84	1	0
2009-12-01	0	19	0.0285714	77.8857	0.84	1	0
2010-01-01	0	17.1	0.0285714	78.7429	1.18	1	0
2010-02-01	0	21.5	7.37143	78.6286	1.12	1	0
2010-03-01	0	27.2	21.8	78.2286	1.92	1	0
2010-04-01	0	29.5	75.4857	69.4571	2.69	1	0
2010-05-01	0	29.1	294.6	70.2286	2.3	1	0
2010-06-01	0	28.8	559.086	76	2.17	1	0
2010-07-01	61	29	338.657	79.2	1.94	62	4.12713
2010-08-01	183	29.1	308.114	85.9143	1.31	184	5.21494
2010-09-01	120	28.5	231.686	84.4571	1.15	121	4.79579
2010-10-01	45	27.8	277.543	84.4286	0.93	46	3.82864
2010-11-01	0	24.5	14.4571	85.4857	0.74	1	0
2010-12-01	0	19.3	31.6286	83.4	1	1	0
2011-01-01	0	16.9	1.4	79.5429	0.97	1	0
2011-02-01	0	21.4	3.22857	77.6857	1.12	1	0
2011-03-01	0	25.3	35.4	79.0286	1.58	1	0
2011-04-01	0	27.4	92.6571	76.6286	1.22	1	0
2011-05-01	0	28.4	288	70.0857	1.69	1	0
2011-06-01	61	28.7	481.914	69.8286	2.02	62	4.12713
2011-07-01	255	28.7	457.743	75.1143	1.65	256	5.54518
2011-08-01	691	28.2	637.829	80.4571	1.79	692	6.53959
2011-09-01	193	28.3	378.743	85	1.6	194	5.26786
2011-10-01	114	27.8	86.5143	84.7429	0.65	115	4.74493
2011-11-01	36	23.2	1.05714	86.9714	0.78	37	3.61092
2011-12-01	9	19	0.2	85.6571	0.89	10	2.30259
2012-01-01	0	18.2	12.8571	81.3714	0.88	1	0
2012-02-01	0	21.1	3.14286	78.2857	1.18	1	0
2012-03-01	0	26	27.8857	81.5294	1.35	1	0
2012-04-01	0	27.8	186.686	79.1765	1.98	1	0
2012-05-01	0	29.7	158.286	76.8857	1.79	1	0
2012-06-01	10	29.3	499.743	67.2857	2.42	11	2.3979
2012-07-01	129	28.4	531.8	70.2571	2.18	130	4.86753
2012-08-01	122	28.8	358	76.2571	1.53	123	4.81218
2012-09-01	246	28.6	280.029	77.0571	1.39	247	5.50939
2012-10-01	107	27	187.4	83.6857	1.04	108	4.68213
2012-11-01	27	22.9	46.3143	86.6	0.96	28	3.3322
2012-12-01	0	17.9	2.2	85.1429	0.85	1	0
2013-01-01	6	16.9	0.485714	85.4857	1.04	7	1.94591
2013-02-01	7	21.6	8.25714	82.2857	1.42	8	2.07944
2013-03-01	3	26	18.7143	78.7429	1.23	4	1.38629
2013-04-01	3	28.2	62.8	82.6765	1.82	4	1.38629
2013-05-01	12	27.7	525.086	78.8529	2.67	13	2.56495
2013-06-01	50	29.4	418.6	75.8	1.74	51	3.93183
2013-07-01	172	28.8	382.914	69.0571	2.42	173	5.15329
2013-08-01	339	28.4	394.086	69.5429	1.63	340	5.82895
2013-09-01	385	28.6	282.686	72.697	0.88	386	5.95584
2013-10-01	501	26.9	240.8	83.3143	0.83	502	6.2186
2013-11-01	218	23	0.285714	82.9143	1.04	219	5.38907
2013-12-01	53	19.4	0.4	84.3714	0.8	54	3.98898
2014-01-01	15	17.7	0.114286	86.0571	1.01	16	2.77259
2014-02-01	7	20.4	25.2571	85.0857	1.08	8	2.07944
2014-03-01	2	25.3	19.0857	85.2286	1.36	3	1.09861
2014-04-01	0	29.5	38.9714	77.2571	1.6	1	0
2014-05-01	8	29.7	212.429	79.3714	2.36	9	2.19722
2014-06-01	9	29.1	551.343	78.8485	1.71	10	2.30259
2014-07-01	82	29.1	357.629	79.4571	2.27	83	4.41884
2014-08-01	80	28.5	437.8	73.4571	1.91	81	4.39445
2014-09-01	76	28.6	333.543	67.6	1.5	77	4.34381
2014-10-01	63	27.2	75.3143	68.8571	0.76	64	4.15888
2014-11-01	22	23.4	1.42857	75.9429	0.88	23	3.13549
2014-12-01	11	19	0.0571429	84.3429	0.86	12	2.48491
2015-01-01	0	18.6	11.2286	84.3143	1.01	1	0
2015-02-01	0	21.5	17.6	86.4571	0.97	1	0
2015-03-01	2	25.3	22.4857	84.4571	1.35	3	1.09861
2015-04-01	6	27.3	174.086	81.3143	1.63	7	1.94591
2015-05-01	10	29.4	196.514	77.9714	1.96	11	2.3979
2015-06-01	28	28.9	569.914	81.6571	2.5	29	3.3673
2015-07-01	171	28.2	816.571	78.4	1.91	172	5.14749
2015-08-01	765	28.7	446.2	79.0882	1.85	766	6.64118
2015-09-01	965	28.9	363.343	74.2941	1.24	966	6.87316
2015-10-01	869	27.3	125.343	67.0286	0.73	870	6.76849
2015-11-01	271	23.9	9.31429	77.3714	0.69	272	5.6058
2015-12-01	75	19.7	7.48571	78.4286	0.69	76	4.33073
2016-01-01	13	18.1	6.85714	83.7714	0.75	14	2.63906
2016-02-01	3	23.1	33	87.1714	0.94	4	1.38629
2016-03-01	17	26.6	52.0857	86	1.23	18	2.89037
2016-04-01	38	29.6	85.5143	84.3143	2.6	39	3.66356
2016-05-01	70	28.6	349.429	82.1429	1.85	71	4.26268
2016-06-01	254	29.3	337.914	79.4571	1.49	255	5.54126
2016-07-01	926	28.4	556.686	79.8	2.05	927	6.83195
2016-08-01	1451	29	377.429	79.4118	1.85	1452	7.2807
2016-09-01	1544	28.8	268.314	79.3429	0.92	1545	7.34278
2016-10-01	1077	27.9	171.057	76.4	0.82	1078	6.98286
2016-11-01	522	23.5	83.3429	73.1714	0.76	523	6.25958
2016-12-01	145	20.5	0.885714	76.1143	0.78	146	4.98361
2017-01-01	92	18.8	8.54286	78.8571	1.14	93	4.5326
2017-02-01	58	22	6.94286	81.6857	1.11	59	4.07754
2017-03-01	36	24.5	119.571	86.7429	1.26	37	3.61092
2017-04-01	73	27.6	271.229	83.7143	2.27	74	4.30407
2017-05-01	134	29.5	226.829	84.8286	1.65	135	4.90527
2017-06-01	267	28.9	489.143	82.7429	1.91	268	5.59099
2017-07-01	286	28.4	694.029	80.1143	1.83	287	5.65948
2017-08-01	346	28.9	485.086	80.5714	1.34	347	5.84932
2017-09-01	430	28.8	357.543	79.9143	0.92	431	6.06611
2017-10-01	512	27.4	292.171	74.8	1.15	513	6.24028
2017-11-01	409	23.9	11.3429	70.5429	0.92	410	6.01616
2017-12-01	126	20.6	48.1429	74.8286	0.77	127	4.84419
2018-01-01	26	16.0006	3.6825	78.2286	1.58141	27	3.29584
2018-02-01	7	21.501	12.2788	78.0286	1.37869	8	2.07944
2018-03-01	19	25.5939	25.445	83.5143	1.57605	20	2.99573
2018-04-01	29	26.6484	162.559	87	1.73227	30	3.4012
2018-05-01	52	27.3406	351.113	85.2857	2.23846	53	3.97029
2018-06-01	295	29.0684	406.875	85.8571	2.33765	296	5.69036
2018-07-01	946	28.9309	448.384	84.2286	3.09728	947	6.8533
2018-08-01	1796	29.2661	250.506	78.8	2.63917	1797	7.49387
2018-09-01	3087	29.0139	202.375	82.1429	1.98383	3088	8.03528
2018-10-01	2406	26.2378	116.856	79.8	1.3186	2407	7.78614
2018-11-01	1192	22.7851	7.33875	78.5143	1.19065	1193	7.08423
2018-12-01	293	18.6121	14.6188	72.5429	1.78252	294	5.68358
2019-01-01	38	18.1117	0.33125	76	1.73215	39	3.66356
2019-02-01	18	20.6192	58.1037	73.8	1.54994	19	2.94444
2019-03-01	17	24.5414	36.4275	77.6286	1.48584	18	2.89037
2019-04-01	58	27.4236	132.346	85.2286	1.78489	59	4.07754
2019-05-01	193	29.2119	259.996	87.5143	2.77187	194	5.26786
2019-06-01	1884	29.5157	323.462	86.1143	2.38652	1885	7.54168
2019-07-01	16253	28.8913	535.106	84.7429	3.12349	16254	9.69609
2019-08-01	52636	29.5522	592.082	86.4	2.43446	52637	10.8712
2019-09-01	16856	28.4651	306.775	78.3714	2.12999	16857	9.73252
2019-10-01	8143	26.832	191.849	82.1429	1.27091	8144	9.00504
2019-11-01	4011	23.8662	106.95	80.1714	1.41135	4012	8.29705
2019-12-01	1247	18.3308	95.11	80.7104	1.62567	1248	7.1293
2020-01-01	199	17.3858	26.235	81.5926	1.47382	200	5.29832
2020-02-01	45	19.7077	2.4725	72.6285	1.43885	46	3.82864
2020-03-01	27	24.6276	23.905	68.7909	1.44872	28	3.3322
2020-04-01	25	26.7715	141.428	74.7066	1.58165	26	3.2581
2020-05-01	10	27.9729	351.062	79.9822	2.23785	11	2.3979
2020-06-01	20	28.8227	422.438	84.9912	2.64917	21	3.04452
2020-07-01	23	28.8869	516.999	86.0917	2.74023	24	3.17805
2020-08-01	68	29.2443	359.726	84.3968	2.85699	69	4.23411
2020-09-01	47	28.8388	404.591	85.974	2.06034	48	3.8712
2020-10-01	164	28.4225	239.002	83.8651	1.24523	165	5.10595
2020-11-01	546	23.3808	26.2987	77.8056	1.55626	547	6.30445
2020-12-01	231	18.7458	0.5925	80.6014	1.48084	232	5.44674
2021-01-01	32	17.8928	0.59125	80.2228	1.46282	33	3.49651
2021-02-01	9	20.9146	3.98375	71.8383	1.56266	10	2.30259
2021-03-01	13	26.2271	21.3075	69.3947	1.57856	14	2.63906
2021-04-01	3	28.6123	59.8875	70.0899	1.82845	4	1.38629
2021-05-01	43	28.6509	213.941	76.9003	1.95374	44	3.78419
2021-06-01	272	28.3919	466.854	85.1659	2.86884	273	5.60947
2021-07-01	2286	28.9389	451.234	84.6151	2.69093	2287	7.735
2021-08-01	7698	28.7314	439.961	86.3046	2.34858	7699	8.94885
2021-09-01	7841	29.0477	217.59	83.1	1.78219	7842	8.96725
2021-10-01	5458	28.0558	189.153	82.487	1.38462	5459	8.60502
2021-11-01	3567	23.037	47.54	77.7343	1.45854	3568	8.17976
2021-12-01	1207	19.749	51.4062	79.301	1.57466	1208	7.09672
2022-01-01	126	17.9444	11.2912	79.8644	1.55766	127	4.84419
2022-02-01	20	19.4141	33.9713	74.1673	1.55816	21	3.04452
2022-03-01	20	26.0566	13.8262	69.447	2.049	21	3.04452
2022-04-01	23	28.5282	77.2788	77.3346	2.82045	24	3.17805
2022-05-01	163	28.3269	331.773	80.1439	2.2489	164	5.09987
2022-06-01	737	28.5979	429.243	83.9599	3.06021	738	6.60394
2022-07-01	1571	29.7075	224.941	80.8486	2.47016	1572	7.3601
2022-08-01	3521	29.4669	289.735	81.5079	2.49633	3522	8.16678
2022-09-01	9911	28.7604	348.043	84.5726	1.78519	9912	9.2015
2022-10-01	21932	27.245	255.68	81.9699	1.51305	21933	9.99575
2022-11-01	17583	23.4934	1.085	84.2218	1.50373	17584	9.77474
2022-12-01	5024	19.7958	2.62	79.4758	1.48007	5025	8.52218
2023-01-01	566	17.8318	0.1825	79.7103	1.63514	567	6.34036
2023-02-01	166	21.6829	3.66125	74.103	1.37989	167	5.11799
2023-03-01	111	24.98	86.3575	72.4479	1.4022	112	4.7185
2023-04-01	143	28.2956	71.5238	70.1179	1.51302	144	4.96981
2023-05-01	1036	28.69	176.38	73.6732	1.87316	1037	6.94409
2023-06-01	5956	29.3701	380.972	81.0176	2.83896	5957	8.69232
2023-07-01	43854	29.7495	488.035	82.2679	2.70562	43855	10.6886
2023-08-01	71976	28.9765	533.669	85.4813	2.3587	71977	11.1841
2023-09-01	79598	29.3365	509.331	89.2375	2.02089	79599	11.2848
2023-10-01	67769	27.334	371.45	87.5271	1.61559	67770	11.1239
2023-11-01	36021	24.1752	264.781	81.1167	1.45399	36022	10.4919
2023-12-01	9288	20.3608	28.2	81.0146	1.55606	9289	9.13659
2024-01-01	1055	16.82	1.56	67.3698	1.52442	1056	6.96224
2024-02-01	339	21.0294	2.74	79.3216	1.53309	340	5.82895
2024-03-01	36	24.4432	11.66	79.3373	1.56606	37	3.61092
2024-04-01	504	29.8993	7.83	81.0736	2.27215	505	6.22456
2024-05-01	644	29.5313	33.43	76.4061	2.3198	645	6.46925
2024-06-01	798	29.704	66.92	83.3811	2.90372	799	6.68336
2024-07-01	2669	29.5855	58.35	82.5772	3.06571	2670	7.88983
2024-08-01	6521	28.6494	92.44	84.4312	2.70935	6522	8.78294
2024-09-01	18097	29.0482	291.655	83.97	1.86276	18098	9.80356
2024-10-01	30879	27.5449	238.761	82.328	1.50442	30880	10.3379
2024-11-01	29652	23.5685	124.469	80.4721	1.47208	29653	10.2973
